# Supplementary material for: Antioxidant and Anti-Inflammatory Activities of Astilboides tabularis (Hemsl.) Engl. Root Extract
Source: Molecules. 2025 Apr 24;30(9):1892. doi: 10.3390/molecules30091892 (PMC12073835; doi:10.3390/molecules30091892)
Supplement: Supplementary file 1 [file molecules-30-01892-s001.zip]

Archive with 1 entries (1 files):
- molecules-3582407-supplementary.pdf
